# Supplementary material for: Comprehensive chemical profiling of volatile constituents of Angong Niuhuang Pill in vitro and in vivo based on gas chromatography coupled with mass spectrometry
Source: Chin Med. 2022 Sep 10;17:105. doi: 10.1186/s13020-022-00659-8 (PMC9464384; doi:10.1186/s13020-022-00659-8)
Supplement: Supplementary file 1 — Additional file 1: Table S1. The information on eight batches of commercially available ANP samples. Table S2. Dynamic multiple reaction monitoring parameters of all analytes and internal standard. Table S3. Calibration curves, LODs and LOQs of 21 volatile analytes in ANP samples. Table S4. Intra-day precision, inter-day precision, repeatability, stability and recovery of 21 volatile analytes in ANP samples. Table S5. Contents of 21 volatile analytes in ANP samples (μg/g, mean ± SD, n = 4). [file 13020_2022_659_MOESM1_ESM.xlsx]

## Sheet: Table S1
Table S1 The information on eight batches of commercially available ANP samples
Sample No.	Pharmaceutical factory	Batch No.	Manufacturer address
S1	Beijing TongRenTang Technologies Co., Ltd	18014501	Beijing, China
S2	Beijing TongRenTang Technologies Co., Ltd	18011422	Beijing, China
S3	Beijing TongRenTang Technologies Co., Ltd	18011424	Beijing, China
S4	Beijing TongRenTang Technologies Co., Ltd	19011426	Beijing, China
S5	Beijing TongRenTang Technologies Co., Ltd	19013218	Beijing, China
S6	Beijing TongRenTang Technologies Co., Ltd	19013221	Beijing, China
S7	Beijing TongRenTang Technologies Co., Ltd	21011061	Beijing, China
S8	Beijing TongRenTang Technologies Co., Ltd	21011068	Beijing, China

## Sheet: Table S2
Table S2 Dynamic multiple reaction monitoring parameters of all analytes and internal standard
No.	Compound	tR (min)	Precursor Ion (m/z)	Product Ion (m/z)	CE (V)
2	α-Pinene	4.72	93	77.07	15
3	Camphene	5.1	92.9	77.07	15
4	Benzaldehyde	5.29	104.9	77.03	15
5	β-Pinene	5.66	92.9	77.1	15
9	(+)-3-Carene	6.24	92.9	77.07	15
10	α-Terpinene	6.39	93	77.03	15
12	Limonene	6.61	92.9	77.03	15
13	Eucalyptol	6.68	107.9	93.1	5
15	Benzeneacetaldehyde	6.85	91	65.03	15
17	Acetophenone	7.22	104.9	77.06	15
18	Terpinolene	7.55	92.9	77.04	15
23	Fenchol	8.09	80.9	41.17	20
26	Camphor	8.51	107.9	93.13	10
28	Isoborneol	8.72	94.9	67.03	15
29	d-Borneol	8.82	94.9	67.03	15
41	4-Methyl-4-phenyl-2-pentanone	10.5	119	91.1	15
42	β-Caryophyllene	11.25	92.9	77.07	15
46	Humulene	11.52	92.9	77.03	15
48	α-Curcumene	11.63	131.8	117.13	15
62	ar-Tumerone	12.82	82.9	55.1	5
75	Muscone	14.03	84.9	43	15
IS	Tridecane	10.12	85	43.13	5

## Sheet: Table S3
Table S3 Calibration curves, LODs and LOQs of 21 volatile analytes in ANP samples
No.	Compound	Regression equation	R2	Linear range (μg/mL)	LODs (ng/mL)	LOQs (ng/mL)
2	α-Pinene	y = 0.7170 x - 0.0002	0.9996	0.0243-2.1870	2.43	24.3
3	Camphene	y = 1.7004 x + 0.0123	0.9985	0.0933-16.7904	3.11	9.33
4	Benzaldehyde	y = 2.2734 x - 0.0063	0.9995	0.0507-9.1260	1.01	16.9
5	β-Pinene	y = 1.0886 x + 0.0002	0.9997	0.0131-2.3580	2.62	13.1
9	(+)-3-Carene	y = 1.5153 x + 0.0002	0.9967	0.0124-1.1178	3.11	12.42
10	α-Terpinene	y = 1.2491 x - 0.0022	0.9972	0.0174-1.5624	2.89	17.36
12	Limonene	y = 0.8354 x - 0.0006	0.9995	0.0192-1.7280	0.96	19.2
13	Eucalyptol	y = 0.7467 x - 0.0003	0.9996	0.0180-3.2400	1.8	6
15	Benzeneacetaldehyde	y = 1.3564 x - 0.0293	0.9962	0.0752-13.5315	1.5	37.59
17	Acetophenone	y = 3.8927 x - 0.0298	0.9992	0.1805-32.4972	0.6	6.02
18	Terpinolene	y = 1.2741 x - 0.0066	0.9994	0.0978-17.6076	1.96	9.78
23	Fenchol	y = 0.7881 x + 0.0993	0.9927	0.6755-121.5810	2.25	13.51
26	Camphor	y = 0.8604 x + 0.0310	0.9957	0.3017-54.3060	1.51	6.03
28	Isoborneol	y = 0.8357 x + 0.0208	0.9972	0.7004-126.0720	3.5	14.01
29	d-Borneol	y = 1.0921 x + 0.1536	0.9918	0.8521-153.3798	2.84	8.52
41	4-Methyl-4-phenyl-2-pentanone	y = 4.5420 x - 0.0065	0.9919	0.0083-0.4968	2.76	8.28
42	β-Caryophyllene	y = 0.0683 x - 0.0075	0.9962	0.3751-67.5216	75.02	375.12
46	Humulene	y = 1.7641 x - 0.0064	0.9959	0.0206-1.8522	2.06	20.58
48	α-Curcumene	y = 0.5715 x - 0.0479	0.9984	0.3780-68.0400	12.6	37.8
62	ar-Tumerone	y = 1.1141 x - 0.1817	0.9962	0.4512-81.2160	150.4	451.2
75	Muscone	y = 0.3506 x - 0.0333	0.9968	0.4504-81.0711	45.04	225.2

## Sheet: Table S4
Table S4 Intra-day precision, inter-day precision, repeatability, stability and recovery of 21 volatile analytes in ANP samples
No.	Compound	Inter-day precision (RSD, n = 3, %)			Intra-day precision (RSD, n = 3, %)			Repeatability	Stability	Accuracy (n = 6, %)
		Low	Middle	High	Low	Middle	High	(RSD, n =6, %)	(RSD, n = 6, %)	Recovery	RSD
2	α-Pinene	5.96	3.73	6.83	5.84	2.92	1.78	1.57	4.33	106.24	8.68
3	Camphene	3.08	4.32	6.82	0.25	0.34	0.89	1.79	2.98	96.21	6.61
4	Benzaldehyde	2.23	2.09	1.6	0.63	0.78	1.24	5.93	0.88	102.53	2.4
5	β-Pinene	1.89	2.87	5.28	1.75	0.44	1.23	1.24	0.89	96.54	3.83
9	(+)-3-Carene	3.61	4.99	4.38	1.13	0.55	1.51	1.56	1.81	98.91	3.84
10	α-Terpinene	3.29	3.06	5.59	1.51	0.95	4.41	1.29	3.44	97.38	2.6
12	Limonene	3.42	1.66	3.41	0.04	0.6	1.63	1.99	2.62	105.28	7.29
13	Eucalyptol	1.51	1.65	1.24	0.76	1.24	0.94	2.76	0.62	96.99	2.02
15	Benzeneacetaldehyde	5.36	4.96	6.29	0.7	2.97	4.67	2.85	3.53	103.55	3.52
17	Acetophenone	2.9	1.38	0.99	1.63	0.6	0.66	3.87	1.27	109.83	2.91
18	Terpinolene	1.85	1.44	2.29	0.78	0.07	0.43	1.13	0.79	106.58	2.08
23	Fenchol	0.83	1.03	0.7	0.51	0.14	0.38	1.96	0.59	107.16	2.3
26	Camphor	1.48	0.86	0.48	0.3	0.31	0.48	2.49	0.22	103.32	1.88
28	Isoborneol	2.08	1.73	1.22	0.37	0.46	1.05	2.2	0.24	100.7	4
29	d-Borneol	1.73	1.06	0.67	1.18	0.15	0.25	1.94	0.54	106.45	3.34
41	4-Methyl-4-phenyl-2-pentanone	2.08	3.97	4.73	3.36	2.77	4.49	9	2.91	106.45	1.35
42	β-Caryophyllene	1.54	1.39	1.25	1.05	0.56	0.96	4.57	3.57	94.31	1.7
46	Humulene	2.24	2.75	2.66	0.19	0.82	2.31	4.26	0.58	103.61	3.75
48	α-Curcumene	2.04	1.48	1.61	0.64	1.14	1.78	3.96	0.56	103.16	2.27
62	ar-Tumerone	2.15	2.91	1.72	0.57	1.45	0.77	3.68	9.95	90.8	3.3
75	Muscone	1.66	1.97	1.01	1.58	0.72	0.3	2.01	3.47	106.97	4.03

## Sheet: Table S5
Table S5 Contents of 21 volatile analytes in ANP samples (μg/g, Mean ± SD, n=4)
No.	Compound	S1	S2	S3	S4	S5	S6	S7	S8
2	α-Pinene	0.849±0.033	0.892±0.039	0.519±0.019	0.519±0.005	0.514±0.028	0.499±0.041	0.527±0.028	0.521±0.016
3	Camphene	5.438±0.056	3.217±0.117	1.903±0.034	2.496±0.042	1.542±0.030	2.719±0.053	3.161±0.008	2.519±0.055
4	Benzaldehyde	2.413±0.044	2.322±0.051	3.952±0.051	3.323±0.010	3.966±0.085	2.491±0.057	2.474±0.030	2.746±0.042
5	β-Pinene	0.697±0.013	0.676±0.014	0.307±0.004	0.305±0.006	0.253±0.017	0.279±0.005	0.292±0.003	0.312±0.005
9	(+)-3-Carene	0.339±0.013	0.328±0.008	0.113±0.001	0.116±0.003	0.113±0.002	0.123±0.003	0.131±0.001	0.154±0.003
10	α-Terpinene	0.431±0.021	0.542±0.022	0.218±0.003	0.252±0.002	0.240±0.001	0.190±0.001	0.373±0.003	0.386±0.004
12	Limonene	0.613±0.027	0.617±0.009	0.366±0.003	0.354±0.011	0.306±0.016	0.285±0.010	0.325±0.017	0.413±0.008
13	Eucalyptol	2.414±0.037	2.343±0.029	1.132±0.005	1.144±0.006	1.132±0.016	1.228±0.012	1.232±0.010	1.453±0.023
15	Benzeneacetaldehyde	6.282±0.321	9.003±0.290	7.819±0.083	3.763±0.026	3.159±0.060	2.855±0.040	3.367±0.040	2.801±0.061
17	Acetophenone	13.563±0.301	11.544±0.293	26.335±0.348	24.153±0.261	22.815±0.463	16.893±0.219	8.655±0.078	12.709±0.279
18	Terpinolene	9.788±0.114	8.762±0.096	2.714±0.011	2.987±0.017	2.818±0.014	2.977±0.019	4.410±0.029	5.529±0.021
23	Fenchol	19.477±0.257	14.149±0.061	11.915±0.085	17.102±0.152	20.592±0.223	29.080±0.529	30.941±0.345	33.709±0.782
26	Camphor	22.575±0.143	20.074±0.202	34.577±0.179	25.995±0.194	41.962±0.471	22.173±0.396	21.600±0.124	23.693±0.539
28	Isoborneol	4614.449±222.756	5120.350±260.344	5053.066±33.629	5291.314±146.891	5420.240±142.779	5253.436±129.640	5620.607±47.842	5500.873±135.735
29	d-Borneol	7169.146±341.114	7085.676±352.018	7158.188±27.771	7369.758±193.748	7071.122±165.783	6727.630±195.725	7412.840±43.279	7734.919±209.498
41	4-Methyl-4-phenyl-2-pentanone	0.051±0.003	0.056±0.001	0.046±0.001	0.051±0.002	0.040±0.001	0.044±0.000	0.030±0.000	0.032±0.001
42	β-Caryophyllene	244.946±12.618	230.072±10.152	139.267±2.546	152.843±2.615	117.198±0.210	118.982±1.194	106.812±1.977	163.824±2.467
46	Humulene	1.857±0.028	1.685±0.006	0.948±0.022	0.963±0.005	0.532±0.011	0.640±0.009	0.416±0.003	1.017±0.026
48	α-Curcumene	78.374±1.302	80.285±0.632	58.976±0.361	56.613±0.368	33.665±0.206	37.121±0.593	20.160±0.078	44.883±0.628
62	ar-Tumerone	218.800±6.890	226.134±15.465	311.982±4.144	324.219±2.779	207.380±2.433	301.945±4.405	244.667±5.713	186.334±2.323
75	Muscone	686.637±31.519	677.604±51.639	637.896±3.996	657.416±13.087	664.253±15.167	651.969±16.224	646.494±31.044	694.739±15.426
-: the compound below LOQ.
